# Supplementary material for: Free and bound phenolic profiles and antioxidant ability of eleven marine macroalgae from the South China Sea
Source: Front Nutr. 2024 Oct 14;11:1459757. doi: 10.3389/fnut.2024.1459757 (PMC11513316; doi:10.3389/fnut.2024.1459757)
Supplement: Supplementary file 2 [file Table_2.XLSX]

## Sheet: free phenolic
Label	TPC-T	Tphc-T	TFC-T	FRAP-T	ABTS-T	TPC-F	TPhC-F	TFC-F	FRAP-F	ABTS-F	hyd-F	pro-F	van-F	eth-F	ethy-F	cou-F	tra-F	caf-F	chl-F	ros-F	cyn-F	cat-F	epi-F	epigal-F	gal-F	epig-F	epic-F	gal-F	pro-F	proc-F	myr-F	que-F	quer-F	gua-F	mor-F	kae-F	ast-F	tax-F	aro-F	taxi-F	bai-F	api-F	aca-F	dio-F	hin-F	cyna-F	iso-F	dai-F	hes-F
TPC-T	1	0.87949	0.65936	0.89674	0.94177	0.56145	0.46929	0.27867	0.58178	0.66676	0.33969	0.3336	0.14295	0.19892	0.72368	-0.17767	0.07624	0.30381	0.10658	-0.13397	0.60118	-0.22783	0.19045	0.00285	0.14375	-0.32226	0.59935	0.11685	0.41466	-0.02657	0.08815	-0.37041	0.12295	0.37656	-0.08057	0.13789	0.5561	0.39518	0.24359	-0.28504	0.10645	-0.40031	0.21053	0.10644	-0.26857	0.5561	0.01689	0.45789	0.32592
Tphc-T	0.87949	1	0.82947	0.94994	0.96311	0.68745	0.63698	0.52131	0.70442	0.80053	0.39684	0.36691	0.38956	0.47074	0.6753	-0.0948	0.26666	0.58325	0.02092	-0.01402	0.58063	-0.23396	-0.10026	0.05141	0.20061	-0.2639	0.22541	0.17203	0.53726	-0.07476	0.39871	-0.40608	0.02949	0.57556	0.19457	0.08213	0.77513	0.4811	0.58004	-0.35311	0.02783	-0.30902	0.15385	0.02115	-0.27153	0.77513	0.05699	0.58723	0.55788
TFC-T	0.65936	0.82947	1	0.80108	0.75518	0.8488	0.84989	0.88534	0.93028	0.88098	0.50801	0.08217	0.04976	0.30481	0.77693	0.00134	0.43659	0.69216	0.01894	-0.00366	0.19372	-0.27741	-0.23107	0.26745	0.12987	-0.13062	-0.03047	0.31595	0.45482	0.02195	0.38685	-0.43799	0.02203	0.78559	0.09299	0.12779	0.73715	0.65212	0.36145	-0.4052	0.01325	-0.45384	0.18214	0.01939	0.10049	0.73715	-0.19218	0.81387	0.76103
FRAP-T	0.89674	0.94994	0.80108	1	0.94177	0.65927	0.5662	0.45628	0.71405	0.80478	0.28958	0.1501	0.17281	0.24046	0.70667	-0.21308	0.24282	0.61028	0.13385	-0.10955	0.44428	-0.34448	-0.03496	0.04851	0.22197	-0.30479	0.317	0.19738	0.4168	-0.0883	0.45013	-0.50692	0.14592	0.54258	0.27312	0.1723	0.59253	0.4829	0.35885	-0.35309	0.12479	-0.36295	0.24439	0.13397	-0.23794	0.59253	-0.14694	0.55245	0.53582
ABTS-T	0.94177	0.96311	0.75518	0.94177	1	0.64524	0.57451	0.41227	0.65205	0.79867	0.40791	0.44329	0.25923	0.34898	0.67942	-0.20986	0.28187	0.47449	0.03932	-0.04088	0.59569	-0.10069	0.04874	0.02174	0.19815	-0.30135	0.41523	0.16069	0.50204	-0.00898	0.28587	-0.30407	0.05114	0.47982	0.11309	0.07237	0.67967	0.39972	0.42214	-0.42055	0.0442	-0.22115	0.16177	0.03933	-0.30949	0.67967	0.1446	0.51852	0.459
TPC-F	0.56145	0.68745	0.8488	0.65927	0.64524	1	0.97422	0.82817	0.91832	0.92942	0.84102	0.03042	-0.13764	0.44208	0.89518	-0.00404	0.65507	0.78681	-0.09632	-0.16774	-0.04719	0.00207	-0.23255	0.60335	0.23983	-0.1998	-0.02752	0.56739	0.60145	0.33658	0.39822	-0.14424	-0.09531	0.9457	0.04457	0.03298	0.69704	0.89646	0.16903	-0.14868	-0.08696	-0.24571	0.09329	-0.09601	-0.18976	0.69704	-0.11115	0.97403	0.88981
TPhC-F	0.46929	0.63698	0.84989	0.5662	0.57451	0.97422	1	0.89608	0.90933	0.89104	0.83607	0.09776	-0.07587	0.49406	0.83623	0.01661	0.65722	0.7309	-0.20946	-0.041	-0.01607	0.01366	-0.26819	0.62025	0.21272	-0.11945	-0.13159	0.54109	0.55653	0.31137	0.32852	-0.13494	-0.21124	0.91937	-0.02225	-0.07915	0.75628	0.87843	0.22646	-0.12253	-0.19136	-0.25427	-0.01605	-0.2091	-0.1008	0.75628	-0.05844	0.9654	0.88558
TFC-F	0.27867	0.52131	0.88534	0.45628	0.41227	0.82817	0.89608	1	0.87634	0.76947	0.59792	-0.04576	-0.08102	0.30449	0.6666	0.1405	0.57806	0.67888	-0.16094	0.09349	-0.11499	-0.13074	-0.3103	0.47743	0.12686	0.05882	-0.31613	0.41067	0.4124	0.17515	0.34563	-0.25434	-0.16586	0.8369	0.03255	-0.02444	0.64959	0.69332	0.25625	-0.29805	-0.16171	-0.33148	0.00706	-0.16032	0.22977	0.64959	-0.21138	0.85244	0.83328
FRAP-F	0.58178	0.70442	0.93028	0.71405	0.65205	0.91832	0.90933	0.87634	1	0.89428	0.60288	-0.04275	-0.17659	0.22878	0.8299	-0.06363	0.49864	0.67277	0.10798	-0.0108	0.0022	-0.24652	-0.24388	0.51727	0.2081	-0.10893	-0.11495	0.50746	0.38514	0.19475	0.27963	-0.41448	0.1093	0.83509	-0.04331	0.22038	0.69424	0.78316	0.14145	-0.26791	0.11348	-0.43647	0.28844	0.10838	-0.01106	0.69424	-0.2437	0.91152	0.81168
ABTS-F	0.66676	0.80053	0.88098	0.80478	0.79867	0.92942	0.89104	0.76947	0.89428	1	0.70308	0.15312	-0.0863	0.36083	0.82085	-0.18292	0.70522	0.78979	-0.0739	-0.06116	0.08625	0.0318	-0.14598	0.40939	0.22863	-0.19871	0.08862	0.42908	0.52756	0.20543	0.49096	-0.16986	-0.06974	0.82936	0.21395	0.0072	0.65792	0.73101	0.211	-0.34487	-0.07067	-0.16327	0.09516	-0.07365	-0.21051	0.65792	-0.05536	0.83983	0.83197
hyd-F	0.33969	0.39684	0.50801	0.28958	0.40791	0.84102	0.83607	0.59792	0.60288	0.70308	1	0.22782	-0.13868	0.5553	0.71797	0.12172	0.7196	0.55434	-0.28796	-0.17353	-0.1216	0.44872	-0.09647	0.61326	0.13431	-0.12787	0.05662	0.47493	0.65875	0.49479	0.19484	0.35597	-0.28969	0.79684	-0.1215	-0.16064	0.54191	0.76642	0.07956	0.00408	-0.26339	0.05152	-0.1171	-0.28776	-0.32831	0.54191	0.18919	0.81236	0.72109
pro-F	0.3336	0.36691	0.08217	0.1501	0.44329	0.03042	0.09776	-0.04576	-0.04275	0.15312	0.22782	1	0.54967	0.53518	-0.0788	-0.21921	0.08541	-0.21641	-0.19886	0.24655	0.73045	0.49505	-0.00661	-0.28075	-0.13346	-0.15839	0.19576	-0.22408	0.18023	-0.10424	-0.24688	0.32705	-0.19923	-0.15698	-0.21316	-0.25106	0.50363	-0.20217	0.49156	-0.19886	-0.14683	0.27019	-0.16099	-0.19921	-0.22735	0.50363	0.86357	-0.07981	-0.1664
van-F	0.14295	0.38956	0.04976	0.17281	0.25923	-0.13764	-0.07587	-0.08102	-0.17659	-0.0863	-0.13868	0.54967	1	0.64562	-0.22555	0.23571	-0.21899	0.00235	-0.23596	0.30629	0.71751	-0.10445	-0.15167	-0.31885	0.06237	0.04553	-0.15938	-0.27426	0.27913	-0.30586	0.16096	-0.10721	-0.23936	-0.09814	0.2086	-0.22413	0.48076	-0.1877	0.92663	-0.00329	-0.20433	0.06932	-0.23184	-0.23559	-0.26962	0.48076	0.41208	-0.16838	-0.06046
eth-F	0.19892	0.47074	0.30481	0.24046	0.34898	0.44208	0.49406	0.30449	0.22878	0.36083	0.5553	0.53518	0.64562	1	0.20434	0.05724	0.31952	0.42453	-0.31305	-0.032	0.36846	0.23519	-0.485	0.09978	-0.07186	-0.24667	-0.24797	0.04667	0.45325	-0.09238	0.32906	0.20261	-0.32088	0.43316	0.17562	-0.25556	0.70667	0.44349	0.70227	0.27727	-0.25822	0.05014	-0.21679	-0.31292	-0.35711	0.70667	0.4373	0.39293	0.38927
ethy-F	0.72368	0.6753	0.77693	0.70667	0.67942	0.89518	0.83623	0.6666	0.8299	0.82085	0.71797	-0.0788	-0.22555	0.20434	1	0.0373	0.40725	0.62241	-0.13988	-0.25022	0.05832	-0.1839	0.07819	0.57254	0.33533	-0.20851	0.31936	0.55604	0.60609	0.38122	0.23179	-0.29409	-0.13008	0.82295	-0.10346	-0.01567	0.55604	0.84348	0.01403	-0.13988	-0.14905	-0.39208	0.02495	-0.13973	-0.15881	0.55604	-0.2571	0.88406	0.74959
cou-F	-0.17767	-0.0948	0.00134	-0.21308	-0.20986	-0.00404	0.01661	0.1405	-0.06363	-0.18292	0.12172	-0.21921	0.23571	0.05724	0.0373	1	0.00409	5.77615e-17	-0.12	0.27727	-0.17012	-0.05513	0.31305	0.2172	0.15939	0.64101	-0.15656	-0.01491	0.4715	0.27972	-0.0061	0.12072	-0.12349	0.22091	-0.12584	0.06051	-0.01491	0.01188	0.30985	-0.12	-0.13925	-0.05606	-0.07257	-0.1187	-0.13727	-0.01491	-0.22056	0.09682	0.24351
tra-F	0.07624	0.26666	0.43659	0.24282	0.28187	0.65507	0.65722	0.57806	0.49864	0.70522	0.7196	0.08541	-0.21899	0.31952	0.40725	0.00409	1	0.66296	-0.25931	0.14038	-0.36761	0.53242	-0.04387	0.42108	0.05991	0.17293	-0.11796	0.22888	0.40143	0.29219	0.52305	0.4399	-0.26368	0.65762	0.35077	-0.18465	0.22888	0.50145	0.02412	-0.22178	-0.25254	0.26779	-0.13722	-0.25874	-0.29571	0.22888	0.02007	0.56037	0.75762
caf-F	0.30381	0.58325	0.69216	0.61028	0.47449	0.78681	0.7309	0.67888	0.67277	0.78979	0.55434	-0.21641	0.00235	0.42453	0.62241	5.77615e-17	0.66296	1	-0.14832	-0.26533	-0.21027	-0.07339	-0.37312	0.3901	0.26909	-0.22111	-0.19351	0.44222	0.55555	0.15957	0.87178	-0.16095	-0.14979	0.86964	0.62912	-0.04986	0.44222	0.72468	0.29003	-0.14832	-0.16513	-0.0378	-0.02878	-0.14787	-0.16823	0.44222	-0.27262	0.7392	0.85805
chl-F	0.10658	0.02092	0.01894	0.13385	0.03932	-0.09632	-0.20946	-0.16094	0.10798	-0.0739	-0.28796	-0.19886	-0.23596	-0.31305	-0.13988	-0.12	-0.25931	-0.14832	1	-0.17889	-0.14177	-0.22478	-0.25156	-0.28043	-0.33045	-0.14907	-0.13047	-0.14907	-0.37455	-0.27972	-0.14482	-0.21025	0.99973	-0.14937	-0.11517	0.97482	-0.14907	-0.17166	-0.21058	-0.1	0.99599	-0.28031	0.97821	1	0.03866	-0.14907	-0.1838	-0.1031	-0.22871
ros-F	-0.13397	-0.01402	-0.00366	-0.10955	-0.04088	-0.16774	-0.041	0.09349	-0.0108	-0.06116	-0.17353	0.24655	0.30629	-0.032	-0.25022	0.27727	0.14038	-0.26533	-0.17889	1	0.19766	-0.01264	0.375	0.05959	0.07824	0.83333	-0.23338	-0.26667	-0.12809	-0.07698	-0.22573	-0.0091	-0.18272	-0.18722	-0.15074	-0.15785	0.1	-0.24212	0.28925	-0.17889	-0.14893	0	-0.14949	-0.1779	-0.20486	0.1	0.03288	-0.17038	0.08724
cyn-F	0.60118	0.58063	0.19372	0.44428	0.59569	-0.04719	-0.01607	-0.11499	0.0022	0.08625	-0.1216	0.73045	0.71751	0.36846	0.05832	-0.17012	-0.36761	-0.21027	-0.14177	0.19766	1	-0.17601	0.10489	-0.3592	0.0724	-0.21133	0.35359	-0.21133	0.15617	-0.27812	-0.20531	-0.29806	-0.13328	-0.21176	-0.16327	-0.19062	0.54076	-0.17068	0.61211	-0.14177	-0.11161	-0.14025	-0.12809	-0.1421	-0.16201	0.54076	0.48129	-0.11734	-0.21933
cat-F	-0.22783	-0.23396	-0.27741	-0.34448	-0.10069	0.00207	0.01366	-0.13074	-0.24652	0.0318	0.44872	0.49505	-0.10445	0.23519	-0.1839	-0.05513	0.53242	-0.07339	-0.22478	-0.01264	-0.17601	1	0.08219	0.00781	-0.15535	0.00105	0.09222	-0.0569	0.1928	0.30814	-0.04527	0.93224	-0.23088	-0.03505	-0.00945	-0.24735	-0.11485	-0.16409	-0.10845	-0.13147	-0.20373	0.71725	-0.21584	-0.22498	-0.25732	-0.11485	0.65585	-0.08701	-0.04964
epi-F	0.19045	-0.10026	-0.23107	-0.03496	0.04874	-0.23255	-0.26819	-0.3103	-0.24388	-0.14598	-0.09647	-0.00661	-0.15167	-0.485	0.07819	0.31305	-0.04387	-0.37312	-0.25156	0.375	0.10489	0.08219	1	0.04698	0.26441	0.54167	0.67463	-0.14583	0.14164	0.28868	-0.32265	0.13838	-0.23651	-0.25704	-0.24653	-0.23489	-0.375	-0.26943	-0.25225	-0.25156	-0.27894	0.07835	-0.27167	-0.25119	-0.28847	-0.375	-0.1233	-0.25936	-0.12033
epigal-F	0.00285	0.05141	0.26745	0.04851	0.02174	0.60335	0.62025	0.47743	0.51727	0.40939	0.61326	-0.28075	-0.31885	0.09978	0.57254	0.2172	0.42108	0.3901	-0.28043	0.05959	-0.3592	0.00781	0.04698	1	0.64745	0.18175	-0.24088	0.84581	0.47145	0.79245	0.03978	-0.07826	-0.2848	0.65034	-0.22205	-0.15003	0.32456	0.68557	-0.13086	0.07403	-0.26715	0.07079	-0.13912	-0.27999	-0.32003	0.32456	-0.14567	0.70962	0.65003
gal-F	0.14375	0.20061	0.12987	0.22197	0.19815	0.23983	0.21272	0.12686	0.2081	0.22863	0.13431	-0.13346	0.06237	-0.07186	0.33533	0.15939	0.05991	0.26909	-0.33045	0.07824	0.0724	-0.15535	0.26441	0.64745	1	0.09176	-0.01268	0.78236	0.58387	0.76259	0.16308	-0.33222	-0.32827	0.31537	0.06588	-0.26463	0.25113	0.19507	0.1725	-0.33045	-0.34664	0.36324	-0.26267	-0.33015	-0.37751	0.25113	0.04764	0.31251	0.32296
epig-F	-0.32226	-0.2639	-0.13062	-0.30479	-0.30135	-0.1998	-0.11945	0.05882	-0.10893	-0.19871	-0.12787	-0.15839	0.04553	-0.24667	-0.20851	0.64101	0.17293	-0.22111	-0.14907	0.83333	-0.21133	0.00105	0.54167	0.18175	0.09176	1	-0.19449	-0.22222	-0.01642	0.11226	-0.16034	0.13143	-0.15226	-0.08937	-0.12562	-0.06264	-0.22222	-0.20177	0.05606	-0.14907	-0.15069	0	-0.13205	-0.14775	-0.17094	-0.22222	-0.274	-0.1537	0.15543
epic-F	0.59935	0.22541	-0.03047	0.317	0.41523	-0.02752	-0.13159	-0.31613	-0.11495	0.08862	0.05662	0.19576	-0.15938	-0.24797	0.31936	-0.15656	-0.11796	-0.19351	-0.13047	-0.23338	0.35359	0.09222	0.67463	-0.24088	-0.01268	-0.19449	1	-0.19449	0.14373	0.02105	-0.18894	0.0907	-0.10904	-0.173	-0.15025	-0.17542	-0.19449	-0.08183	-0.27473	-0.13047	-0.15729	-0.09143	-0.15749	-0.13105	-0.14961	-0.19449	0.02398	-0.13451	-0.20185
gal-F	0.11685	0.17203	0.31595	0.19738	0.16069	0.56739	0.54109	0.41067	0.50746	0.42908	0.47493	-0.22408	-0.27426	0.04667	0.55604	-0.01491	0.22888	0.44222	-0.14907	-0.26667	-0.21133	-0.0569	-0.14583	0.84581	0.78236	-0.22222	-0.19449	1	0.52551	0.81791	0.1313	-0.25781	-0.15226	0.60212	-0.10259	-0.06264	0.38889	0.55609	-0.06727	-0.14907	-0.15265	0.20893	-0.03328	-0.14912	-0.16968	0.38889	0.0274	0.66821	0.48634
pro-F	0.41466	0.53726	0.45482	0.4168	0.50204	0.60145	0.55653	0.4124	0.38514	0.52756	0.65875	0.18023	0.27913	0.45325	0.60609	0.4715	0.40143	0.55555	-0.37455	-0.12809	0.15617	0.1928	0.14164	0.47145	0.58387	-0.01642	0.14373	0.52551	1	0.62103	0.38121	0.08368	-0.37226	0.69157	0.12687	-0.21848	0.52551	0.44513	0.48716	-0.37455	-0.38677	0.24704	-0.23845	-0.37396	-0.42743	0.52551	0.20248	0.59949	0.61062
proc-F	-0.02657	-0.07476	0.02195	-0.0883	-0.00898	0.33658	0.31137	0.17515	0.19475	0.20543	0.49479	-0.10424	-0.30586	-0.09238	0.38122	0.27972	0.29219	0.15957	-0.27972	-0.07698	-0.27812	0.30814	0.28868	0.79245	0.76259	0.11226	0.02105	0.81791	0.62103	1	-0.07234	0.16636	-0.28129	0.40229	-0.24236	-0.1772	0.11226	0.26992	-0.16182	-0.27972	-0.29024	0.4825	-0.18687	-0.2795	-0.31966	0.11226	0.18192	0.4234	0.33145
myr-F	0.08815	0.39871	0.38685	0.45013	0.28587	0.39822	0.32852	0.34563	0.27963	0.49096	0.19484	-0.24688	0.16096	0.32906	0.23179	-0.0061	0.52305	0.87178	-0.14482	-0.22573	-0.20531	-0.04527	-0.32265	0.03978	0.16308	-0.16034	-0.18894	0.1313	0.38121	-0.07234	1	-0.06502	-0.14641	0.54249	0.9239	-0.10391	0.1313	0.35171	0.34382	-0.14482	-0.17484	0.14956	-0.11232	-0.14437	-0.16467	0.1313	-0.26619	0.31763	0.5837
que-F	-0.37041	-0.40608	-0.43799	-0.50692	-0.30407	-0.14424	-0.13494	-0.25434	-0.41448	-0.16986	0.35597	0.32705	-0.10721	0.20261	-0.29409	0.12072	0.4399	-0.16095	-0.21025	-0.0091	-0.29806	0.93224	0.13838	-0.07826	-0.33222	0.13143	0.0907	-0.25781	0.08368	0.16636	-0.06502	1	-0.21623	-0.12605	-0.00114	-0.22	-0.31342	-0.19837	-0.17342	0.08817	-0.19293	0.58934	-0.23241	-0.21029	-0.24095	-0.31342	0.46373	-0.21677	-0.11953
quer-F	0.12295	0.02949	0.02203	0.14592	0.05114	-0.09531	-0.21124	-0.16586	0.1093	-0.06974	-0.28969	-0.19923	-0.23936	-0.32088	-0.13008	-0.12349	-0.26368	-0.14979	0.99973	-0.18272	-0.13328	-0.23088	-0.23651	-0.2848	-0.32827	-0.15226	-0.10904	-0.15226	-0.37226	-0.28129	-0.14641	-0.21623	1	-0.15137	-0.11637	0.97383	-0.15226	-0.17111	-0.21578	-0.10329	0.99491	-0.28777	0.97756	0.99972	0.03531	-0.15226	-0.18985	-0.10419	-0.23045
gua-F	0.37656	0.57556	0.78559	0.54258	0.47982	0.9457	0.91937	0.8369	0.83509	0.82936	0.79684	-0.15698	-0.09814	0.43316	0.82295	0.22091	0.65762	0.86964	-0.14937	-0.18722	-0.21176	-0.03505	-0.25704	0.65034	0.31537	-0.08937	-0.173	0.60212	0.69157	0.40229	0.54249	-0.12605	-0.15137	1	0.18401	0.0152	0.60212	0.87786	0.23018	-0.14937	-0.15379	-0.17375	0.02983	-0.14876	-0.16939	0.60212	-0.22524	0.95528	0.94484
mor-F	-0.08057	0.19457	0.09299	0.27312	0.11309	0.04457	-0.02225	0.03255	-0.04331	0.21395	-0.1215	-0.21316	0.2086	0.17562	-0.10346	-0.12584	0.35077	0.62912	-0.11517	-0.15074	-0.16327	-0.00945	-0.24653	-0.22205	0.06588	-0.12562	-0.15025	-0.10259	0.12687	-0.24236	0.9239	-0.00114	-0.11637	0.18401	1	-0.14447	-0.12562	0.01447	0.27801	-0.11517	-0.14727	0.28345	-0.15611	-0.11491	-0.13125	-0.12562	-0.20032	-0.05679	0.26869
kae-F	0.13789	0.08213	0.12779	0.1723	0.07237	0.03298	-0.07915	-0.02444	0.22038	0.0072	-0.16064	-0.25106	-0.22413	-0.25556	-0.01567	0.06051	-0.18465	-0.04986	0.97482	-0.15785	-0.19062	-0.24735	-0.23489	-0.15003	-0.26463	-0.06264	-0.17542	-0.06264	-0.21848	-0.1772	-0.10391	-0.22	0.97383	0.0152	-0.14447	1	-0.06264	-0.04772	-0.1441	-0.13446	0.96843	-0.32978	0.98639	0.97509	0.000722976	-0.06264	-0.24714	0.0467	-0.07123
ast-F	0.5561	0.77513	0.73715	0.59253	0.67967	0.69704	0.75628	0.64959	0.69424	0.65792	0.54191	0.50363	0.48076	0.70667	0.55604	-0.01491	0.22888	0.44222	-0.14907	0.1	0.54076	-0.11485	-0.375	0.32456	0.25113	-0.22222	-0.19449	0.38889	0.52551	0.11226	0.1313	-0.31342	-0.15226	0.60212	-0.12562	-0.06264	1	0.55609	0.67267	-0.14907	-0.10633	-0.20893	0.01462	-0.14888	-0.16923	1	0.3288	0.69163	0.54149
tax-F	0.39518	0.4811	0.65212	0.4829	0.39972	0.89646	0.87843	0.69332	0.78316	0.73101	0.76642	-0.20217	-0.1877	0.44349	0.84348	0.01188	0.50145	0.72468	-0.17166	-0.24212	-0.17068	-0.16409	-0.26943	0.68557	0.19507	-0.20177	-0.08183	0.55609	0.44513	0.26992	0.35171	-0.19837	-0.17111	0.87786	0.01447	-0.04772	0.55609	1	0.03178	0.2641	-0.15579	-0.38865	-0.01127	-0.17146	-0.19507	0.55609	-0.31552	0.91508	0.82874
aro-F	0.24359	0.58004	0.36145	0.35885	0.42214	0.16903	0.22646	0.25625	0.14145	0.211	0.07956	0.49156	0.92663	0.70227	0.01403	0.30985	0.02412	0.29003	-0.21058	0.28925	0.61211	-0.10845	-0.25225	-0.13086	0.1725	0.05606	-0.27473	-0.06727	0.48716	-0.16182	0.34382	-0.17342	-0.21578	0.23018	0.27801	-0.1441	0.67267	0.03178	1	-0.21058	-0.18687	0.04216	-0.14547	-0.20992	-0.2401	0.67267	0.34282	0.14297	0.25295
taxi-F	-0.28504	-0.35311	-0.4052	-0.35309	-0.42055	-0.14868	-0.12253	-0.29805	-0.26791	-0.34487	0.00408	-0.19886	-0.00329	0.27727	-0.13988	-0.12	-0.22178	-0.14832	-0.1	-0.17889	-0.14177	-0.13147	-0.25156	0.07403	-0.33045	-0.14907	-0.13047	-0.14907	-0.37455	-0.27972	-0.14482	0.08817	-0.10329	-0.14937	-0.11517	-0.13446	-0.14907	0.2641	-0.21058	1	-0.05754	-0.28031	-0.14682	-0.10045	-0.11467	-0.14907	-0.1838	-0.1031	-0.15471
bai-F	0.10645	0.02783	0.01325	0.12479	0.0442	-0.08696	-0.19136	-0.16171	0.11348	-0.07067	-0.26339	-0.14683	-0.20433	-0.25822	-0.14905	-0.13925	-0.25254	-0.16513	0.99599	-0.14893	-0.11161	-0.20373	-0.27894	-0.26715	-0.34664	-0.15069	-0.15729	-0.15265	-0.38677	-0.29024	-0.17484	-0.19293	0.99491	-0.15379	-0.14727	0.96843	-0.10633	-0.15579	-0.18687	-0.05754	1	-0.28095	0.97941	0.99597	0.00515	-0.10633	-0.13874	-0.09506	-0.22952
api-F	-0.40031	-0.30902	-0.45384	-0.36295	-0.22115	-0.24571	-0.25427	-0.33148	-0.43647	-0.16327	0.05152	0.27019	0.06932	0.05014	-0.39208	-0.05606	0.26779	-0.0378	-0.28031	0	-0.14025	0.71725	0.07835	0.07079	0.36324	0	-0.09143	0.20893	0.24704	0.4825	0.14956	0.58934	-0.28777	-0.17375	0.28345	-0.32978	-0.20893	-0.38865	0.04216	-0.28031	-0.28095	1	-0.32148	-0.28046	-0.32092	-0.20893	0.61826	-0.28099	-0.1697
aca-F	0.21053	0.15385	0.18214	0.24439	0.16177	0.09329	-0.01605	0.00706	0.28844	0.09516	-0.1171	-0.16099	-0.23184	-0.21679	0.02495	-0.07257	-0.13722	-0.02878	0.97821	-0.14949	-0.12809	-0.21584	-0.27167	-0.13912	-0.26267	-0.13205	-0.15749	-0.03328	-0.23845	-0.18687	-0.11232	-0.23241	0.97756	0.02983	-0.15611	0.98639	0.01462	-0.01127	-0.14547	-0.14682	0.97941	-0.32148	1	0.97835	-0.02324	0.01462	-0.17685	0.08833	-0.05348
dio-F	0.10644	0.02115	0.01939	0.13397	0.03933	-0.09601	-0.2091	-0.16032	0.10838	-0.07365	-0.28776	-0.19921	-0.23559	-0.31292	-0.13973	-0.1187	-0.25874	-0.14787	1	-0.1779	-0.1421	-0.22498	-0.25119	-0.27999	-0.33015	-0.14775	-0.13105	-0.14912	-0.37396	-0.2795	-0.14437	-0.21029	0.99972	-0.14876	-0.11491	0.97509	-0.14888	-0.17146	-0.20992	-0.10045	0.99597	-0.28046	0.97835	1	0.03821	-0.14888	-0.18439	-0.10273	-0.22783
hin-F	-0.26857	-0.27153	0.10049	-0.23794	-0.30949	-0.18976	-0.1008	0.22977	-0.01106	-0.21051	-0.32831	-0.22735	-0.26962	-0.35711	-0.15881	-0.13727	-0.29571	-0.16823	0.03866	-0.20486	-0.16201	-0.25732	-0.28847	-0.32003	-0.37751	-0.17094	-0.14961	-0.16968	-0.42743	-0.31966	-0.16467	-0.24095	0.03531	-0.16939	-0.13125	0.000722976	-0.16923	-0.19507	-0.2401	-0.11467	0.00515	-0.32092	-0.02324	0.03821	1	-0.16923	-0.21033	-0.11651	-0.26022
cyna-F	0.5561	0.77513	0.73715	0.59253	0.67967	0.69704	0.75628	0.64959	0.69424	0.65792	0.54191	0.50363	0.48076	0.70667	0.55604	-0.01491	0.22888	0.44222	-0.14907	0.1	0.54076	-0.11485	-0.375	0.32456	0.25113	-0.22222	-0.19449	0.38889	0.52551	0.11226	0.1313	-0.31342	-0.15226	0.60212	-0.12562	-0.06264	1	0.55609	0.67267	-0.14907	-0.10633	-0.20893	0.01462	-0.14888	-0.16923	1	0.3288	0.69163	0.54149
iso-F	0.01689	0.05699	-0.19218	-0.14694	0.1446	-0.11115	-0.05844	-0.21138	-0.2437	-0.05536	0.18919	0.86357	0.41208	0.4373	-0.2571	-0.22056	0.02007	-0.27262	-0.1838	0.03288	0.48129	0.65585	-0.1233	-0.14567	0.04764	-0.274	0.02398	0.0274	0.20248	0.18192	-0.26619	0.46373	-0.18985	-0.22524	-0.20032	-0.24714	0.3288	-0.31552	0.34282	-0.1838	-0.13874	0.61826	-0.17685	-0.18439	-0.21033	0.3288	1	-0.1664	-0.31157
dai-F	0.45789	0.58723	0.81387	0.55245	0.51852	0.97403	0.9654	0.85244	0.91152	0.83983	0.81236	-0.07981	-0.16838	0.39293	0.88406	0.09682	0.56037	0.7392	-0.1031	-0.17038	-0.11734	-0.08701	-0.25936	0.70962	0.31251	-0.1537	-0.13451	0.66821	0.59949	0.4234	0.31763	-0.21677	-0.10419	0.95528	-0.05679	0.0467	0.69163	0.91508	0.14297	-0.1031	-0.09506	-0.28099	0.08833	-0.10273	-0.11651	0.69163	-0.1664	1	0.87894
hes-F	0.32592	0.55788	0.76103	0.53582	0.459	0.88981	0.88558	0.83328	0.81168	0.83197	0.72109	-0.1664	-0.06046	0.38927	0.74959	0.24351	0.75762	0.85805	-0.22871	0.08724	-0.21933	-0.04964	-0.12033	0.65003	0.32296	0.15543	-0.20185	0.48634	0.61062	0.33145	0.5837	-0.11953	-0.23045	0.94484	0.26869	-0.07123	0.54149	0.82874	0.25295	-0.15471	-0.22952	-0.1697	-0.05348	-0.22783	-0.26022	0.54149	-0.31157	0.87894	1
nar-F	-0.12907	-0.21913	-0.2523	-0.31131	-0.06448	-0.0079	-0.01484	-0.15992	-0.24035	0.00886	0.43092	0.49654	-0.18825	0.17889	-0.13988	-0.12	0.41626	-0.14832	-0.1	-0.17889	-0.14177	0.95708	0.0559	-0.12715	-0.33045	-0.14907	0.22831	-0.14907	0.11016	0.19365	-0.14482	0.90881	-0.10329	-0.08231	-0.11517	-0.13446	-0.14907	-0.17166	-0.21058	-0.1	-0.0838	0.56061	-0.10264	-0.10045	-0.11467	-0.14907	0.62493	-0.1031	-0.15471
leu-F	0.82275	0.65284	0.64074	0.72425	0.70922	0.70602	0.62013	0.43228	0.64942	0.68876	0.54191	-0.05011	-0.2176	0.04667	0.93831	-0.01491	0.22888	0.44222	-0.14907	-0.26667	0.1989	-0.23076	0.3125	0.38168	0.30425	-0.22222	0.60777	0.38889	0.52551	0.28868	0.1313	-0.31342	-0.13267	0.60212	-0.12562	-0.06264	0.38889	0.66436	-0.06727	-0.14907	-0.16863	-0.41786	-0.02729	-0.14912	-0.16968	0.38889	-0.274	0.66821	0.54149
cya-F	-0.19625	0.0435	-0.08387	0.05085	-0.06259	-0.08799	-0.10512	-0.06125	-0.208	0.01222	-0.09651	-0.18291	0.35644	0.24338	-0.19521	0.27214	0.34918	0.39765	-0.28517	0.25695	-0.147	0.02046	0.07976	-0.15963	-0.03493	0.36969	-0.12854	-0.35617	0.12012	-0.27818	0.70498	0.1801	-0.28635	0.08363	0.78969	-0.26406	-0.20687	-0.01367	0.34237	0.11359	-0.29891	0.16122	-0.31879	-0.28433	-0.34548	-0.20687	-0.29294	-0.16893	0.28303
ker-F	0.65555	0.30341	0.05296	0.42774	0.44585	-0.02549	-0.12953	-0.26977	-0.03736	0.08761	-0.08578	0.03455	-0.10013	-0.31305	0.373	-0.12	-0.25931	-0.14832	-0.1	-0.17889	0.40862	-0.22478	0.67082	-0.20379	0.09719	-0.14907	0.94588	-0.14907	0.11016	-0.04303	-0.14482	-0.21025	-0.07701	-0.14937	-0.11517	-0.13446	-0.14907	-0.02641	-0.21058	-0.1	-0.13282	-0.28031	-0.12674	-0.10045	-0.11467	-0.14907	-0.1838	-0.1031	-0.15471
cyan-F	0.44828	0.57247	0.80669	0.54395	0.50567	0.97272	0.96153	0.84973	0.90864	0.83645	0.81282	-0.10178	-0.19181	0.37566	0.88588	0.1	0.56638	0.74162	-0.1	-0.17889	-0.14177	-0.08482	-0.25156	0.71587	0.31101	-0.14907	-0.13047	0.67082	0.59488	0.43033	0.32098	-0.21025	-0.10099	0.9572	-0.05337	0.05042	0.67082	0.91774	0.12033	-0.1	-0.09343	-0.28031	0.09012	-0.09962	-0.11297	0.67082	-0.1838	0.9996	0.8812
trans-F	0.11701	0.1964	0.34755	0.20722	0.23727	0.37088	0.44022	0.44851	0.45003	0.49686	0.30321	0.10443	-0.18318	-0.03625	0.25841	-0.04503	0.6628	0.20552	-0.22169	0.71105	-0.09821	0.15186	0.31564	0.39308	0.13893	0.57834	-0.06553	0.06713	0.01755	0.14236	0.05844	0.06108	-0.2216	0.27828	-0.00915	-0.18921	0.18073	0.26095	-0.04846	-0.22169	-0.20086	-0.01942	-0.12224	-0.22098	-0.25322	0.18073	-0.12734	0.31054	0.53103
tran-F	0.62071	0.64873	0.81314	0.65401	0.62099	0.95641	0.91727	0.76874	0.88976	0.85197	0.78181	-0.09147	-0.21695	0.2876	0.97787	0.06667	0.49097	0.69443	-0.126	-0.22539	-0.0302	-0.14461	-0.06822	0.65397	0.3342	-0.18782	0.12586	0.62411	0.61882	0.41455	0.27881	-0.2649	-0.12078	0.90763	-0.08391	0.01367	0.62411	0.90171	0.06238	-0.126	-0.12834	-0.35317	0.05507	-0.12574	-0.1428	0.62411	-0.23158	0.9621	0.83093
4-F	-0.26733	-0.20929	-0.16	-0.32187	-0.31099	-0.19858	-0.1757	-0.02945	-0.24536	-0.35021	-0.04085	-0.19886	0.27408	-0.01789	-0.13988	0.98	-0.10918	-0.14832	-0.1	0.31305	-0.14177	-0.03817	0.36336	0.07403	0.09719	0.67082	-0.13047	-0.14907	0.35252	0.19365	-0.07029	0.16277	-0.10329	0.02947	-0.11517	0.05042	-0.14907	-0.17166	0.28579	-0.1	-0.12056	-8.40088e-18	-0.09059	-0.09877	-0.11467	-0.14907	-0.1838	-0.1031	0.06727
2,4-F	-0.2769	-0.21481	-0.17335	-0.32243	-0.31502	-0.20838	-0.18751	-0.04237	-0.25678	-0.35313	-0.05364	-0.20905	0.27616	-0.03053	-0.14787	0.97683	-0.10516	-0.14104	-0.11526	0.32117	-0.14614	-0.03808	0.37816	0.08672	0.135	0.67931	-0.13193	-0.13039	0.36198	0.21534	-0.05309	0.15759	-0.11849	0.02487	-0.09146	0.03321	-0.1606	-0.18214	0.2871	-0.1127	-0.1371	0.03117	-0.10795	-0.11402	-0.13325	-0.1606	-0.18317	-0.11288	0.06869
2,4,6-F	-0.09375	-0.00751	0.0801	0.01556	0.05294	0.06933	0.14853	0.19182	0.16676	0.25874	0.04576	0.15521	-0.13542	-0.12174	-0.07762	-0.18845	0.55124	0.02153	-0.18691	0.75854	-0.0976	0.23816	0.2839	0.17324	0.04126	0.5714	-0.1227	-0.11106	-0.21766	-0.00121	0.02348	0.15706	-0.18897	-0.02256	0.0908	-0.2212	-0.02362	-0.03323	-0.08973	-0.18691	-0.16372	0.16108	-0.15114	-0.1864	-0.21382	-0.02362	-0.01296	-0.00841	0.26009
phl-F	0.86732	0.82857	0.56048	0.72984	0.84193	0.42109	0.4177	0.2493	0.42883	0.49311	0.26849	0.56834	0.48335	0.41524	0.55927	-0.12158	-0.0948	0.14599	-0.18921	0.03786	0.86015	-0.23924	0.12145	-0.00333	0.23187	-0.28206	0.45029	0.111	0.44081	-0.03555	-0.05071	-0.39781	-0.17731	0.24786	-0.18828	-0.16578	0.73821	0.29153	0.51964	-0.18921	-0.16847	-0.31593	-0.09282	-0.18941	-0.21569	0.73821	0.27091	0.35759	0.20388
dip-F	0.72115	0.61217	0.68757	0.7132	0.63295	0.71563	0.59113	0.46771	0.78364	0.66999	0.44217	-0.18642	-0.34191	-0.02632	0.79665	-0.04651	0.18256	0.44191	0.48578	-0.33309	-0.01642	-0.30663	-0.05796	0.3152	0.09274	-0.27862	0.23717	0.38391	0.30117	0.15674	0.10572	-0.39296	0.49508	0.615	-0.16532	0.57644	0.386	0.62438	-0.12365	-0.18691	0.4741	-0.52319	0.61421	0.48588	-0.11919	0.386	-0.34147	0.69843	0.50267
eck-F	0.67493	0.30775	0.05621	0.45087	0.45362	-0.04127	-0.16408	-0.29683	-0.01987	0.07583	-0.13298	0.00224	-0.1389	-0.36504	0.35134	-0.13993	-0.30237	-0.17296	0.06272	-0.20859	0.38676	-0.26211	0.63186	-0.25013	0.04362	-0.17383	0.9275	-0.17383	0.04944	-0.08876	-0.16887	-0.24517	0.08574	-0.17418	-0.13429	0.02405	-0.17383	-0.05448	-0.24555	-0.11661	0.02914	-0.32686	0.03235	0.06226	-0.10872	-0.17383	-0.21433	-0.12023	-0.19247
[truncated: 13 more columns]

## Sheet: bound phenolic 
Label	TPC-T	Tphc-T	TFC-T	FRAP-T	ABTS-T	TPC-B	TPhC-B	TFC-B	FRAP-B	ABTS-B	gal-B	hyd-B	syr-B	pro-B	van-B	eth-B	cou-B	fer-B	tra-B	caf-B	ros-B	cyn-B	cou-B	cat-B	epic-B	epig-B	gall-B	epiga-B	epica-B	gallo-B	proB1-B	proB2-B	myr-B	que-B	quer-B	gua-B	mor-B	kae-B	ast-B	narc-B	tax-B	aro-B	bai-B	api-B	aca-B	dio-B	hin-B	cyna-B	iso-B
TPC-T	1	0.87949	0.65936	0.89674	0.94177	0.85834	0.82046	0.90019	0.87027	0.8881	0.10658	-0.17678	0.40679	0.75639	0.32728	0.0076	-0.27518	-0.12907	-0.07123	0.30202	-0.17156	-0.08732	0.10658	0.12047	0.69398	0.77291	0.33623	-0.16129	0.20224	0.55112	-0.08932	0.52299	-0.14764	0.32096	0.13256	0.1365	-0.13033	-0.2079	0.40703	0.2978	0.57801	-0.11333	0.08011	0.10738	-0.29462	0.10673	-0.28022	0.08234	-0.25379
Tphc-T	0.87949	1	0.82947	0.94994	0.96311	0.63483	0.86576	0.81612	0.87837	0.81034	0.02092	-0.33454	0.76669	0.44744	0.59139	-0.25697	-0.31258	-0.21913	-0.18096	0.55733	-0.11665	0.17814	0.02092	0.2739	0.60073	0.5187	0.46659	-0.03055	0.57137	0.18076	-0.31222	0.34362	-0.2337	0.47301	-0.01434	0.19237	-0.22087	0.06548	0.45985	0.46747	0.65476	0.13682	0.0026	0.02147	-0.36973	0.02118	-0.27469	0.18924	-0.20538
TFC-T	0.65936	0.82947	1	0.80108	0.75518	0.26922	0.50939	0.50805	0.57456	0.42632	0.01894	-0.3573	0.60064	0.28967	0.30727	-0.3538	-0.31623	-0.2523	-0.30044	0.2372	-0.34632	0.05862	0.01894	0.62889	0.18923	0.37043	0.05849	-0.14436	0.49853	-0.06825	-0.41201	-0.02872	-0.27538	0.18779	-0.11174	0.33981	-0.25454	-0.17235	0.1828	0.1823	0.82895	-0.09637	-0.00811	0.01927	-0.44771	0.01921	0.09494	-0.00256	0.1667
FRAP-T	0.89674	0.94994	0.80108	1	0.94177	0.67312	0.84767	0.87559	0.9382	0.77431	0.13385	-0.37026	0.635	0.56336	0.39957	-0.26395	-0.46233	-0.31131	-0.31061	0.53119	-0.16792	0.25246	0.13385	0.18186	0.62547	0.63277	0.44873	-0.04386	0.40828	0.25372	-0.3015	0.4233	-0.32578	0.23591	-0.04395	0.21693	-0.31281	-0.04208	0.35625	0.25102	0.65421	-0.06082	0.11779	0.13449	-0.40753	0.13406	-0.25621	0.25496	-0.19563
ABTS-T	0.94177	0.96311	0.75518	0.94177	1	0.73615	0.85913	0.85853	0.89363	0.86815	0.03932	-0.14172	0.63433	0.55513	0.55821	-0.06728	-0.24187	-0.06448	-0.14809	0.48773	-0.18024	0.09698	0.03932	0.1415	0.65457	0.61406	0.44001	0.02423	0.38433	0.38569	-0.2452	0.4169	-0.08461	0.44045	-0.02413	0.17982	-0.06604	-0.05135	0.49043	0.4062	0.60921	0.08	0.0196	0.04	-0.40725	0.03959	-0.31367	0.13119	-0.26134
TPC-B	0.85834	0.63483	0.26922	0.67312	0.73615	1	0.83671	0.90676	0.80354	0.93574	0.18831	-0.1437	0.18956	0.71498	0.22194	0.10758	-0.25348	-0.15082	-0.04784	0.29656	0.04393	-0.1052	0.18831	-0.25804	0.8292	0.69827	0.46783	-0.19082	-0.0084	0.68192	0.10214	0.72527	-0.16755	0.35854	0.27774	-0.20158	-0.15197	-0.08915	0.31274	0.38257	0.09292	-0.04854	0.17075	0.18903	-0.25669	0.18829	-0.22718	0.1661	-0.2455
TPhC-B	0.82046	0.86576	0.50939	0.84767	0.85913	0.83671	1	0.93649	0.94075	0.94429	0.16274	-0.36777	0.65316	0.4295	0.5453	-0.22412	-0.32283	-0.2707	-0.21711	0.66883	0.09901	0.27316	0.16274	-0.10295	0.81323	0.4922	0.6867	0.00183	0.45629	0.31416	-0.16803	0.60749	-0.28346	0.5199	0.12992	-0.11994	-0.27246	0.24814	0.44458	0.56354	0.22835	0.25597	0.1574	0.16333	-0.39565	0.16286	-0.3028	0.37435	-0.26794
TFC-B	0.90019	0.81612	0.50805	0.87559	0.85853	0.90676	0.93649	1	0.94505	0.92593	0.33884	-0.33728	0.4424	0.59474	0.27572	-0.16767	-0.38769	-0.24572	-0.28927	0.4786	-0.11089	0.1495	0.33884	-0.13311	0.76662	0.6264	0.51694	-0.07172	0.20249	0.45756	-0.18783	0.59948	-0.25998	0.31705	0.08961	-0.06899	-0.24721	-0.02463	0.31216	0.35125	0.29605	-0.01116	0.32392	0.33956	-0.36027	0.33893	-0.25466	0.26196	-0.23583
FRAP-B	0.87027	0.87837	0.57456	0.9382	0.89363	0.80354	0.94075	0.94505	1	0.8721	0.11871	-0.34313	0.60278	0.59318	0.44139	-0.18567	-0.42041	-0.28328	-0.26176	0.66363	-0.00458	0.37182	0.11871	-0.07531	0.82667	0.65788	0.66876	0.06599	0.37005	0.40034	-0.1909	0.64776	-0.29194	0.28094	0.06095	0.01828	-0.28457	0.10452	0.43555	0.31288	0.39948	0.08394	0.11505	0.11946	-0.37063	0.11885	-0.316	0.43655	-0.27345
ABTS-B	0.8881	0.81034	0.42632	0.77431	0.86815	0.93574	0.94429	0.92593	0.8721	1	0.12207	-0.18391	0.48837	0.55602	0.49839	-0.02403	-0.20092	-0.10557	-0.08697	0.49853	0.04356	0.0099	0.12207	-0.14285	0.8217	0.58447	0.56196	-0.07131	0.26742	0.51788	-0.05157	0.63886	-0.12369	0.5793	0.17795	-0.09747	-0.10694	0.1043	0.48472	0.58175	0.21001	0.17537	0.10439	0.12272	-0.34241	0.12217	-0.31322	0.18662	-0.29586
gal-B	0.10658	0.02092	0.01894	0.13385	0.03932	0.18831	0.16274	0.33884	0.11871	0.12207	1	-0.20335	-0.19091	-0.16071	-0.43107	-0.25273	-0.15344	-0.1	-0.40834	-0.23062	-0.36596	-0.1	1	-0.20195	-0.22261	-0.17787	-0.26487	-0.14907	-0.23862	-0.13988	-0.2779	-0.22492	-0.11019	-0.15218	-0.14477	-0.14996	-0.10105	-0.23871	-0.41765	-0.1	-0.12985	-0.23871	0.99603	1	-0.14981	1	-0.10221	-0.18067	-0.13711
hyd-B	-0.17678	-0.33454	-0.3573	-0.37026	-0.14172	-0.1437	-0.36777	-0.33728	-0.34313	-0.18391	-0.20335	1	-0.38822	-0.05069	0.1371	0.89064	0.66663	0.8576	0.54013	-0.3679	-0.14519	-0.20335	-0.20335	-0.33506	-0.16249	-0.1123	-0.13855	0.48765	-0.42721	0.41634	0.22535	-0.17811	0.85402	-0.06596	-0.08782	-0.20688	0.85765	-0.35415	0.05045	-0.20335	-0.21782	0.18634	-0.17649	-0.20314	0.14625	-0.20315	-0.20075	-0.22499	-0.26601
syr-B	0.40679	0.76669	0.60064	0.635	0.63433	0.18956	0.65316	0.4424	0.60278	0.48837	-0.19091	-0.38822	1	-0.08181	0.78821	-0.4825	-0.2684	-0.19091	-0.25179	0.81827	0.00476	0.49834	-0.19091	0.18011	0.39442	0.00942	0.61774	0.22914	0.77673	-0.26704	-0.53056	0.09752	-0.18537	0.62872	-0.27638	0.15884	-0.19185	0.4685	0.43798	0.63834	0.39944	0.4685	-0.19749	-0.19092	-0.1974	-0.19063	-0.19513	0.26252	-0.08969
pro-B	0.75639	0.44744	0.28967	0.56336	0.55513	0.71498	0.4295	0.59474	0.59318	0.55602	-0.16071	-0.05069	-0.08181	1	-0.05997	0.28155	-0.24264	-0.16071	0.16904	0.0267	0.01373	-0.16071	-0.16071	0.05414	0.66752	0.96734	0.20472	-0.23958	-0.14169	0.78333	0.32092	0.69763	-0.16686	-0.1452	0.37598	0.11418	-0.16057	-0.36682	0.29567	-0.16071	0.43615	-0.38364	-0.17655	-0.1598	-0.03007	-0.1608	-0.15457	0.18603	-0.16912
van-B	0.32728	0.59139	0.30727	0.39957	0.55821	0.22194	0.5453	0.27572	0.44139	0.49839	-0.43107	0.1371	0.78821	-0.05997	1	0.06883	0.14881	0.17407	0.21802	0.67453	0.27635	0.32862	-0.43107	-0.02174	0.45161	0.01121	0.65099	0.37468	0.65563	0.01198	-0.12005	0.19789	0.17318	0.71959	-0.05968	-0.02337	0.17311	0.48526	0.60873	0.673	0.1598	0.69185	-0.4155	-0.43093	-0.16078	-0.43075	-0.43217	0.24711	-0.37319
eth-B	0.0076	-0.25697	-0.3538	-0.26395	-0.06728	0.10758	-0.22412	-0.16767	-0.18567	-0.02403	-0.25273	0.89064	-0.4825	0.28155	0.06883	1	0.59796	0.66884	0.74217	-0.41278	0.06197	-0.25273	-0.25273	-0.31999	0.09396	0.18965	-0.01356	0.31014	-0.41109	0.64908	0.49217	0.11395	0.66912	-0.1565	0.25178	-0.3742	0.66846	-0.42445	0.06481	-0.25273	-0.20372	0.11211	-0.21762	-0.25222	0.23265	-0.25266	-0.24689	-0.03698	-0.34072
cou-B	-0.27518	-0.31258	-0.31623	-0.46233	-0.24187	-0.25348	-0.32283	-0.38769	-0.42041	-0.20092	-0.15344	0.66663	-0.2684	-0.24264	0.14881	0.59796	1	0.79909	0.62091	-0.32291	0.08736	-0.14138	-0.15344	0.09671	-0.20736	-0.2002	-0.19645	0.49023	0.07502	0.22949	0.38657	-0.14124	0.79112	0.00227	0.37166	-0.20497	0.79851	0.05727	0.35141	-0.13656	-0.18871	0.59664	-0.11261	-0.15301	0.00503	-0.15333	-0.15157	0.05875	-0.20544
fer-B	-0.12907	-0.21913	-0.2523	-0.31131	-0.06448	-0.15082	-0.2707	-0.24572	-0.28328	-0.10557	-0.1	0.8576	-0.19091	-0.16071	0.17407	0.66884	0.79909	1	0.38411	-0.23062	-0.36596	-0.1	-0.1	-0.20195	-0.1541	-0.17787	-0.11854	0.67082	-0.23862	0.373	-0.02696	-0.22492	0.99808	0.0736	-0.14477	-0.14996	0.99999	-0.23871	0.22941	-0.1	-0.12836	0.40173	-0.08096	-0.09967	0.09196	-0.09976	-0.09965	-0.18067	-0.13711
tra-B	-0.07123	-0.18096	-0.30044	-0.31061	-0.14809	-0.04784	-0.21711	-0.28927	-0.26176	-0.08697	-0.40834	0.54013	-0.25179	0.16904	0.21802	0.74217	0.62091	0.38411	1	-0.34579	0.40869	-0.26426	-0.40834	0.03025	0.02838	0.08528	0.01673	0.08933	0.06318	0.31559	0.61654	0.05176	0.40069	0.0084	0.51782	-0.30755	0.38395	-0.11071	0.17484	-0.05534	-0.07576	0.30873	-0.36791	-0.40797	0.48721	-0.40833	-0.40379	0.07017	-0.46973
caf-B	0.30202	0.55733	0.2372	0.53119	0.48773	0.29656	0.66883	0.4786	0.66363	0.49853	-0.23062	-0.3679	0.81827	0.0267	0.67453	-0.41278	-0.32291	-0.23062	-0.34579	1	0.23949	0.73538	-0.23062	-0.18648	0.63963	0.14451	0.83875	0.37623	0.58494	-0.03863	-0.30794	0.48507	-0.22193	0.44079	-0.16243	0.0736	-0.23047	0.67094	0.54698	0.47393	0.07531	0.47836	-0.22149	-0.23046	-0.26671	-0.23049	-0.2331	0.56887	-0.14603
ros-B	-0.17156	-0.11665	-0.34632	-0.16792	-0.18024	0.04393	0.09901	-0.11089	-0.00458	0.04356	-0.36596	-0.14519	0.00476	0.01373	0.27635	0.06197	0.08736	-0.36596	0.40869	0.23949	1	0.1436	-0.36596	-0.04501	0.28762	0.07715	0.33607	-0.16573	0.37162	-0.03672	0.73725	0.47934	-0.36428	0.07137	0.6587	-0.13767	-0.36556	0.66915	0.32999	0.1436	-0.32812	0.3428	-0.32622	-0.3659	-0.03745	-0.36617	-0.36263	0.50644	-0.37965
cyn-B	-0.08732	0.17814	0.05862	0.25246	0.09698	-0.1052	0.27316	0.1495	0.37182	0.0099	-0.1	-0.20335	0.49834	-0.16071	0.32862	-0.25273	-0.14138	-0.1	-0.26426	0.73538	0.1436	1	-0.1	-0.20195	0.32825	-0.04708	0.69134	0.67082	0.44883	-0.13988	-0.2779	0.24852	-0.07852	-0.15218	-0.14477	-0.14996	-0.10046	0.46578	0.22941	-0.1	-0.04613	0.46578	-0.04866	-0.09974	-0.14981	-0.09988	-0.10221	0.78877	-0.05794
cou-B	0.10658	0.02092	0.01894	0.13385	0.03932	0.18831	0.16274	0.33884	0.11871	0.12207	1	-0.20335	-0.19091	-0.16071	-0.43107	-0.25273	-0.15344	-0.1	-0.40834	-0.23062	-0.36596	-0.1	1	-0.20195	-0.22261	-0.17787	-0.26487	-0.14907	-0.23862	-0.13988	-0.2779	-0.22492	-0.11019	-0.15218	-0.14477	-0.14996	-0.10105	-0.23871	-0.41765	-0.1	-0.12985	-0.23871	0.99603	1	-0.14981	1	-0.10221	-0.18067	-0.13711
cat-B	0.12047	0.2739	0.62889	0.18186	0.1415	-0.25804	-0.10295	-0.13311	-0.07531	-0.14285	-0.20195	-0.33506	0.18011	0.05414	-0.02174	-0.31999	0.09671	-0.20195	0.03025	-0.18648	-0.04501	-0.20195	-0.20195	1	-0.26848	0.16024	-0.42777	-0.30105	0.51456	-0.28248	0.05305	-0.22483	-0.22205	-0.09342	0.28181	0.51314	-0.20283	-0.00406	0.20986	-0.13158	0.71633	-0.06324	-0.22006	-0.20179	-0.26048	-0.2019	0.21183	-0.05028	0.26558
epic-B	0.69398	0.60073	0.18923	0.62547	0.65457	0.8292	0.81323	0.76662	0.82667	0.8217	-0.22261	-0.16249	0.39442	0.66752	0.45161	0.09396	-0.20736	-0.1541	0.02838	0.63963	0.28762	0.32825	-0.22261	-0.26848	1	0.70243	0.80923	0.12981	0.24671	0.65336	0.15065	0.90319	-0.1557	0.31092	0.32575	-0.22273	-0.1548	0.22828	0.54938	0.33921	0.05481	0.24424	-0.21498	-0.22181	-0.21461	-0.22263	-0.21826	0.57057	-0.21131
epig-B	0.77291	0.5187	0.37043	0.63277	0.61406	0.69827	0.4922	0.6264	0.65788	0.58447	-0.17787	-0.1123	0.00942	0.96734	0.01121	0.18965	-0.2002	-0.17787	0.08528	0.14451	0.07715	-0.04708	-0.17787	0.16024	0.70243	1	0.23451	-0.16767	0.01052	0.75074	0.34637	0.76333	-0.19224	-0.15349	0.43972	0.21781	-0.17787	-0.20736	0.45962	-0.17787	0.50207	-0.27913	-0.18888	-0.17685	-0.23161	-0.17794	-0.17202	0.31761	-0.17062
gall-B	0.33623	0.46659	0.05849	0.44873	0.44001	0.46783	0.6867	0.51694	0.66876	0.56196	-0.26487	-0.13855	0.61774	0.20472	0.65099	-0.01356	-0.19645	-0.11854	0.01673	0.83875	0.33607	0.69134	-0.26487	-0.42777	0.80923	0.23451	1	0.42694	0.42405	0.25166	-0.10626	0.61438	-0.09884	0.37141	0.0407	-0.39255	-0.11934	0.44407	0.39543	0.43056	-0.1451	0.52927	-0.23236	-0.26449	-0.02587	-0.26479	-0.26389	0.67509	-0.24012
epiga-B	-0.16129	-0.03055	-0.14436	-0.04386	0.02423	-0.19082	0.00183	-0.07172	0.06599	-0.07131	-0.14907	0.48765	0.22914	-0.23958	0.37468	0.31014	0.49023	0.67082	0.08933	0.37623	-0.16573	0.67082	-0.14907	-0.30105	0.12981	-0.16767	0.42694	1	0.15668	0.17376	-0.22723	0.01759	0.6854	-0.05857	-0.21581	-0.22355	0.67047	0.16925	0.34199	-0.14907	-0.13006	0.6466	-0.09662	-0.14864	-0.04312	-0.14881	-0.15046	0.45325	-0.14538
epica-B	0.20224	0.57137	0.49853	0.40828	0.38433	-0.0084	0.45629	0.20249	0.37005	0.26742	-0.23862	-0.42721	0.77673	-0.14169	0.65563	-0.41109	0.07502	-0.23862	0.06318	0.58494	0.37162	0.44883	-0.23862	0.51456	0.24671	0.01052	0.42405	0.15668	1	-0.33377	-0.06433	0.12361	-0.23926	0.3717	0.26274	0.12052	-0.24008	0.63478	0.54742	0.38634	0.37904	0.63478	-0.21507	-0.23838	-0.26514	-0.23845	-0.24078	0.50797	-0.16525
gallo-B	0.55112	0.18076	-0.06825	0.25372	0.38569	0.68192	0.31416	0.45756	0.40034	0.51788	-0.13988	0.41634	-0.26704	0.78333	0.01198	0.64908	0.22949	0.373	0.31559	-0.03863	-0.03672	-0.13988	-0.13988	-0.28248	0.65336	0.75074	0.25166	0.17376	-0.33377	1	0.38775	0.68229	0.3626	-0.06549	0.37499	-0.20174	0.37285	-0.3339	0.38123	-0.13988	0.02343	-0.03529	-0.13498	-0.13886	-0.07439	-0.13992	-0.13294	0.19929	-0.19179
proB1-B	-0.08932	-0.31222	-0.41201	-0.3015	-0.2452	0.10214	-0.16803	-0.18783	-0.1909	-0.05157	-0.2779	0.22535	-0.53056	0.32092	-0.12005	0.49217	0.38657	-0.02696	0.61654	-0.30794	0.73725	-0.2779	-0.2779	0.05305	0.15065	0.34637	-0.10626	-0.22723	-0.06433	0.38775	1	0.46133	-0.03988	-0.27081	0.84348	-0.07981	-0.02646	0.16011	0.27656	-0.2779	-0.21842	0.04057	-0.24543	-0.27743	-0.03907	-0.27815	-0.27112	0.27398	-0.34245
proB2-B	0.52299	0.34362	-0.02872	0.4233	0.4169	0.72527	0.60749	0.59948	0.64776	0.63886	-0.22492	-0.17811	0.09752	0.69763	0.19789	0.11395	-0.14124	-0.22492	0.05176	0.48507	0.47934	0.24852	-0.22492	-0.22483	0.90319	0.76333	0.61438	0.01759	0.12361	0.68229	0.46133	1	-0.23231	0.05224	0.54647	-0.09598	-0.2247	0.30871	0.57887	0.08053	-0.03947	0.12198	-0.2127	-0.22407	-0.27315	-0.22509	-0.2193	0.63002	-0.22809
myr-B	-0.14764	-0.2337	-0.27538	-0.32578	-0.08461	-0.16755	-0.28346	-0.25998	-0.29194	-0.12369	-0.11019	0.85402	-0.18537	-0.16686	0.17318	0.66912	0.79112	0.99808	0.40069	-0.22193	-0.36428	-0.07852	-0.11019	-0.22205	-0.1557	-0.19224	-0.09884	0.6854	-0.23926	0.3626	-0.03988	-0.23231	1	0.06777	-0.15952	-0.16525	0.99817	-0.23877	0.21436	-0.10335	-0.13903	0.40649	-0.08979	-0.10989	0.14584	-0.10996	-0.10985	-0.17117	-0.147
que-B	0.32096	0.47301	0.18779	0.23591	0.44045	0.35854	0.5199	0.31705	0.28094	0.5793	-0.15218	-0.06596	0.62872	-0.1452	0.71959	-0.1565	0.00227	0.0736	0.0084	0.44079	0.07137	-0.15218	-0.15218	-0.09342	0.31092	-0.15349	0.37141	-0.05857	0.3717	-0.06549	-0.27081	0.05224	0.06777	1	-0.16635	-0.05882	0.07312	0.36912	0.34229	0.97672	-0.04653	0.44423	-0.18446	-0.1525	-0.04713	-0.15203	-0.15447	-0.23941	-0.10588
quer-B	0.13256	-0.01434	-0.11174	-0.04395	-0.02413	0.27774	0.12992	0.08961	0.06095	0.17795	-0.14477	-0.08782	-0.27638	0.37598	-0.05968	0.25178	0.37166	-0.14477	0.51782	-0.16243	0.6587	-0.14477	-0.14477	0.28181	0.32575	0.43972	0.0407	-0.21581	0.26274	0.37499	0.84348	0.54647	-0.15952	-0.16635	1	-0.21225	-0.14578	0.22102	0.36854	-0.14477	-0.06459	0.22102	-0.11065	-0.14402	-0.17034	-0.14501	-0.13823	0.48304	-0.19849
gua-B	0.1365	0.19237	0.33981	0.21693	0.17982	-0.20158	-0.11994	-0.06899	0.01828	-0.09747	-0.14996	-0.20688	0.15884	0.11418	-0.02337	-0.3742	-0.20497	-0.14996	-0.30755	0.0736	-0.13767	-0.14996	-0.14996	0.51314	-0.22273	0.21781	-0.39255	-0.22355	0.12052	-0.20174	-0.07981	-0.09598	-0.16525	-0.05882	-0.21225	1	-0.14742	0.10723	0.34453	-0.14996	0.65706	-0.35797	-0.19506	-0.15005	-0.21433	-0.14989	-0.15319	-0.26714	-0.05433
mor-B	-0.13033	-0.22087	-0.25454	-0.31281	-0.06604	-0.15197	-0.27246	-0.24721	-0.28457	-0.10694	-0.10105	0.85765	-0.19185	-0.16057	0.17311	0.66846	0.79851	0.99999	0.38395	-0.23047	-0.36556	-0.10046	-0.10105	-0.20283	-0.1548	-0.17787	-0.11934	0.67047	-0.24008	0.37285	-0.02646	-0.2247	0.99817	0.07312	-0.14578	-0.14742	1	-0.23791	0.23004	-0.10075	-0.12859	0.40039	-0.08213	-0.10072	0.09385	-0.10081	-0.1007	-0.18165	-0.13797
kae-B	-0.2079	0.06548	-0.17235	-0.04208	-0.05135	-0.08915	0.24814	-0.02463	0.10452	0.1043	-0.23871	-0.35415	0.4685	-0.36682	0.48526	-0.42445	0.05727	-0.23871	-0.11071	0.67094	0.66915	0.46578	-0.23871	-0.00406	0.22828	-0.20736	0.44407	0.16925	0.63478	-0.3339	0.16011	0.30871	-0.23877	0.36912	0.22102	0.10723	-0.23791	1	0.54763	0.40173	-0.24893	0.62712	-0.21698	-0.23887	-0.27287	-0.23877	-0.2411	0.50003	-0.1821
ast-B	0.40703	0.45985	0.1828	0.35625	0.49043	0.31274	0.44458	0.31216	0.43555	0.48472	-0.41765	0.05045	0.43798	0.29567	0.60873	0.06481	0.35141	0.22941	0.17484	0.54698	0.32999	0.22941	-0.41765	0.20986	0.54938	0.45962	0.39543	0.34199	0.54742	0.38123	0.27656	0.57887	0.21436	0.34229	0.36854	0.34453	0.23004	0.54763	1	0.22941	0.30957	0.54763	-0.40804	-0.41688	-0.37448	-0.41753	-0.41632	0.44299	-0.36074
narc-B	0.2978	0.46747	0.1823	0.25102	0.4062	0.38257	0.56354	0.35125	0.31288	0.58175	-0.1	-0.20335	0.63834	-0.16071	0.673	-0.25273	-0.13656	-0.1	-0.05534	0.47393	0.1436	-0.1	-0.1	-0.13158	0.33921	-0.17787	0.43056	-0.14907	0.38634	-0.13988	-0.2779	0.08053	-0.10335	0.97672	-0.14477	-0.14996	-0.10075	0.40173	0.22941	1	-0.11861	0.40173	-0.13021	-0.10041	-0.04155	-0.0999	-0.10221	-0.18067	-0.05794
tax-B	0.57801	0.65476	0.82895	0.65421	0.60921	0.09292	0.22835	0.29605	0.39948	0.21001	-0.12985	-0.21782	0.39944	0.43615	0.1598	-0.20372	-0.18871	-0.12836	-0.07576	0.07531	-0.32812	-0.04613	-0.12985	0.71633	0.05481	0.50207	-0.1451	-0.13006	0.37904	0.02343	-0.21842	-0.03947	-0.13903	-0.04653	-0.06459	0.65706	-0.12859	-0.24893	0.30957	-0.11861	1	-0.24893	-0.15756	-0.12939	-0.17355	-0.12962	-0.13081	-0.06424	-0.05132
aro-B	-0.11333	0.13682	-0.09637	-0.06082	0.08	-0.04854	0.25597	-0.01116	0.08394	0.17537	-0.23871	0.18634	0.4685	-0.38364	0.69185	0.11211	0.59664	0.40173	0.30873	0.47836	0.3428	0.46578	-0.23871	-0.06324	0.24424	-0.27913	0.52927	0.6466	0.63478	-0.03529	0.04057	0.12198	0.40649	0.44423	0.22102	-0.35797	0.40039	0.62712	0.54763	0.40173	-0.24893	1	-0.18831	-0.23844	-0.1321	-0.23853	-0.2396	0.50003	-0.2305
bai-B	0.08011	0.0026	-0.00811	0.11779	0.0196	0.17075	0.1574	0.32392	0.11505	0.10439	0.99603	-0.17649	-0.19749	-0.17655	-0.4155	-0.21762	-0.11261	-0.08096	-0.36791	-0.22149	-0.32622	-0.04866	0.99603	-0.22006	-0.21498	-0.18888	-0.23236	-0.09662	-0.21507	-0.13498	-0.24543	-0.2127	-0.08979	-0.18446	-0.11065	-0.19506	-0.08213	-0.21698	-0.40804	-0.13021	-0.15756	-0.18831	1	0.99607	-0.1471	0.99604	-0.13222	-0.1173	-0.17214
api-B	0.10738	0.02147	0.01927	0.13449	0.04	0.18903	0.16333	0.33956	0.11946	0.12272	1	-0.20314	-0.19092	-0.1598	-0.43093	-0.25222	-0.15301	-0.09967	-0.40797	-0.23046	-0.3659	-0.09974	1	-0.20179	-0.22181	-0.17685	-0.26449	-0.14864	-0.23838	-0.13886	-0.27743	-0.22407	-0.10989	-0.1525	-0.14402	-0.15005	-0.10072	-0.23887	-0.41688	-0.10041	-0.12939	-0.23844	0.99607	1	-0.15019	1	-0.10261	-0.17991	-0.13755
aca-B	-0.29462	-0.36973	-0.44771	-0.40753	-0.40725	-0.25669	-0.39565	-0.36027	-0.37063	-0.34241	-0.14981	0.14625	-0.1974	-0.03007	-0.16078	0.23265	0.00503	0.09196	0.48721	-0.26671	-0.03745	-0.14981	-0.14981	-0.26048	-0.21461	-0.23161	-0.02587	-0.04312	-0.26514	-0.07439	-0.03907	-0.27315	0.14584	-0.04713	-0.17034	-0.21433	0.09385	-0.27287	-0.37448	-0.04155	-0.17355	-0.1321	-0.1471	-0.15019	1	-0.14991	-0.15077	-0.24198	-0.17595
dio-B	0.10673	0.02118	0.01921	0.13406	0.03959	0.18829	0.16286	0.33893	0.11885	0.12217	1	-0.20315	-0.19063	-0.1608	-0.43075	-0.25266	-0.15333	-0.09976	-0.40833	-0.23049	-0.36617	-0.09988	1	-0.2019	-0.22263	-0.17794	-0.26479	-0.14881	-0.23845	-0.13992	-0.27815	-0.22509	-0.10996	-0.15203	-0.14501	-0.14989	-0.10081	-0.23877	-0.41753	-0.0999	-0.12962	-0.23853	0.99604	1	-0.14991	1	-0.10238	-0.18072	-0.13725
hin-B	-0.28022	-0.27469	0.09494	-0.25621	-0.31367	-0.22718	-0.3028	-0.25466	-0.316	-0.31322	-0.10221	-0.20075	-0.19513	-0.15457	-0.43217	-0.24689	-0.15157	-0.09965	-0.40379	-0.2331	-0.36263	-0.10221	-0.10221	0.21183	-0.21826	-0.17202	-0.26389	-0.15046	-0.24078	-0.13294	-0.27112	-0.2193	-0.10985	-0.15447	-0.13823	-0.15319	-0.1007	-0.2411	-0.41632	-0.10221	-0.13081	-0.2396	-0.13222	-0.10261	-0.15077	-0.10238	1	-0.17808	0.99031
cyna-B	0.08234	0.18924	-0.00256	0.25496	0.13119	0.1661	0.37435	0.26196	0.43655	0.18662	-0.18067	-0.22499	0.26252	0.18603	0.24711	-0.03698	0.05875	-0.18067	0.07017	0.56887	0.50644	0.78877	-0.18067	-0.05028	0.57057	0.31761	0.67509	0.45325	0.50797	0.19929	0.27398	0.63002	-0.17117	-0.23941	0.48304	-0.26714	-0.18165	0.50003	0.44299	-0.18067	-0.06424	0.50003	-0.1173	-0.17991	-0.24198	-0.18072	-0.17808	1	-0.17794
iso-B	-0.25379	-0.20538	0.1667	-0.19563	-0.26134	-0.2455	-0.26794	-0.23583	-0.27345	-0.29586	-0.13711	-0.26601	-0.08969	-0.16912	-0.37319	-0.34072	-0.20544	-0.13711	-0.46973	-0.14603	-0.37965	-0.05794	-0.13711	0.26558	-0.21131	-0.17062	-0.24012	-0.14538	-0.16525	-0.19179	-0.34245	-0.22809	-0.147	-0.10588	-0.19849	-0.05433	-0.13797	-0.1821	-0.36074	-0.05794	-0.05132	-0.2305	-0.17214	-0.13755	-0.17595	-0.13725	0.99031	-0.17794	1
gen-B	0.65547	0.30412	0.05318	0.42873	0.44632	0.8066	0.47332	0.61425	0.5724	0.60838	-0.10037	0.017	-0.18929	0.92015	-0.0731	0.36091	-0.15397	-0.10037	0.14553	0.07639	0.14414	-0.09665	-0.10037	-0.2027	0.77907	0.89416	0.33159	-0.14685	-0.23718	0.8857	0.4285	0.84526	-0.1105	-0.10758	0.47418	-0.14192	-0.10053	-0.23722	0.29499	-0.10037	0.08918	-0.23722	-0.10446	-0.09945	-0.1263	-0.10054	-0.09311	0.30682	-0.13735
dai-B	0.65555	0.30341	0.05296	0.42774	0.44585	0.80669	0.47224	0.61354	0.57095	0.60815	-0.1	0.01768	-0.19091	0.92038	-0.07419	0.36165	-0.15344	-0.1	0.14637	0.07388	0.1436	-0.1	-0.1	-0.20195	0.7777	0.89402	0.32914	-0.14907	-0.23862	0.88588	0.4293	0.84414	-0.11019	-0.10703	0.47451	-0.14137	-0.10016	-0.23871	0.29412	-0.1	0.08931	-0.23871	-0.10426	-0.09908	-0.12575	-0.10016	-0.09274	0.30405	-0.13711
hes-B	0.13199	-0.00718	-0.20885	-0.07212	-0.05589	0.16351	0.000978277	0.00777	0.00879	0.07586	-0.28556	-0.05777	-0.081	0.42144	-0.0054	0.25948	0.09385	-0.07083	0.68103	-0.12157	0.2868	-0.16286	-0.28556	0.02702	0.24893	0.2937	0.17498	-0.17418	0.08194	0.27421	0.34648	0.2472	-0.03151	0.01687	0.42134	-0.19919	-0.06982	-0.10211	0.08229	0.02273	0.06114	0.02291	-0.27531	-0.28524	0.74392	-0.28573	-0.28262	0.13088	-0.31026
nar-B	-0.12907	-0.21913	-0.2523	-0.31131	-0.06448	-0.15082	-0.2707	-0.24572	-0.28328	-0.10557	-0.1	0.8576	-0.19091	-0.16071	0.17407	0.66884	0.79909	1	0.38411	-0.23062	-0.36596	-0.1	-0.1	-0.20195	-0.1541	-0.17787	-0.11854	0.67082	-0.23862	0.373	-0.02696	-0.22492	0.99808	0.0736	-0.14477	-0.14996	0.99999	-0.23871	0.22941	-0.1	-0.12836	0.40173	-0.08096	-0.09967	0.09196	-0.09976	-0.09965	-0.18067	-0.13711
leu-B	-0.34462	-0.26954	-0.22576	-0.1967	-0.17845	-0.3253	-0.27537	-0.34634	-0.19523	-0.31634	-0.20769	0.55317	-0.11532	-0.26787	0.21163	0.38653	0.0492	0.20027	0.06568	0.03779	0.17541	0.24107	-0.20769	-0.36651	-0.18425	-0.25223	0.0689	0.32896	-0.21514	-0.1003	0.10815	-0.15504	0.19509	-0.19645	-0.30067	-0.01512	0.20048	0.02915	-0.12348	-0.20769	-0.23373	0.02915	-0.17373	-0.20799	-0.13002	-0.20751	-0.20751	0.02027	-0.22164
cya-B	-0.11124	-0.10611	-0.33811	-0.18618	-0.06584	-0.11851	-0.09964	-0.2411	-0.07673	-0.04642	-0.56406	0.38967	0.0093	0.09866	0.41779	0.4332	0.55516	0.33367	0.62085	0.19612	0.60471	0.16982	-0.56406	0.01341	0.19839	0.18169	0.22015	0.37528	0.29147	0.25778	0.62034	0.35639	0.34099	0.004	0.4374	0.18589	0.33541	0.47077	0.70898	-0.10037	-0.00633	0.49185	-0.52184	-0.56358	0.08585	-0.56403	-0.58613	0.4038	-0.58023
ker-B	-0.16333	0.11758	0.02937	0.18422	0.02825	-0.16828	0.21333	0.05894	0.29528	-0.06044	-0.136	-0.15483	0.43473	-0.20758	0.34361	-0.17868	-0.08384	-0.136	-0.15256	0.65954	0.29028	0.97218	-0.136	-0.16266	0.27083	-0.08875	0.65491	0.62325	0.48347	-0.19024	-0.13281	0.22235	-0.11796	-0.20156	-0.03349	-0.20395	-0.13683	0.49261	0.1925	-0.136	-0.09212	0.49261	-0.07394	-0.13578	-0.17927	-0.13589	-0.13742	0.82046	-0.10672
cyan-B	0.11524	0.2619	0.13135	0.13403	0.2506	0.18772	0.30103	0.10838	0.12936	0.30318	-0.14887	0.10466	0.36242	-0.19704	0.58599	0.05929	-0.21525	-0.14887	0.07593	0.20608	0.2499	-0.14887	-0.14887	-0.23412	0.11641	-0.25094	0.28149	-0.22191	0.1321	-0.20823	-0.09027	-0.09665	-0.1587	0.65374	-0.21551	-0.22324	-0.15019	0.14404	-0.11717	0.70888	-0.18401	0.14404	-0.1593	-0.14947	-0.06868	-0.1487	-0.14924	-0.26895	-0.14238
trans-B	0.75784	0.76593	0.60276	0.634	0.73152	0.61014	0.64772	0.55482	0.57498	0.71276	-0.26788	-0.24137	0.46636	0.54698	0.52572	-0.02044	-0.11113	-0.26788	0.25698	0.23078	0.26701	-0.26788	-0.26788	0.42294	0.54082	0.57501	0.25523	-0.39933	0.50958	0.2675	0.20687	0.41478	-0.28692	0.53081	0.40942	0.15672	-0.26917	0.09017	0.48902	0.52241	0.52625	0.09017	-0.29098	-0.26741	-0.20612	-0.26779	-0.26487	0.04387	-0.23139
tran-B	0.07203	0.1625	0.0748	0.02325	0.24685	-0.0845	0.03219	-0.034	0.02089	0.10251	-0.19147	0.64248	0.29366	-0.17837	0.52678	0.41237	0.6442	0.87834	0.24283	0.16572	-0.37549	0.17628	-0.19147	-0.07061	0.02446	-0.14333	0.1662	0.78607	0.15282	0.23098	-0.28805	-0.17955	0.87954	0.31051	-0.27719	-0.03124	0.8779	-0.0269	0.43926	0.14284	0.12134	0.59597	-0.17416	-0.19111	-0.01478	-0.1911	-0.19321	-0.02183	-0.17591
4-B	0.15554	0.3409	0.09689	0.08671	0.23683	0.26605	0.45632	0.19549	0.15718	0.45855	-0.13951	-0.24099	0.50914	-0.2242	0.62004	-0.2113	0.11042	-0.13951	0.1746	0.33713	0.43469	-0.13951	-0.13951	0.08256	0.25895	-0.1994	0.32746	-0.20796	0.56771	-0.19513	0.05297	0.11234	-0.14732	0.85822	0.2456	-0.2092	-0.14069	0.56044	0.32004	0.88916	-0.17064	0.56044	-0.14877	-0.13977	-0.09061	-0.13948	-0.1403	-0.00682	-0.11724
2,4-B	0.2336	0.06083	-0.10918	0.07211	0.23691	0.23588	0.06395	0.1135	0.13545	0.25205	-0.3268	0.34704	-0.02966	0.31891	0.16757	0.22419	0.17872	0.42068	-0.1	0.20977	-0.09772	-0.11392	-0.3268	-0.14418	0.29562	0.38756	0.02335	0.22865	-0.23662	0.52899	0.12517	0.39434	0.40134	0.17168	-0.08816	0.4852	0.42308	0.11132	0.62313	0.02491	0.10733	-0.0038	-0.35682	-0.32645	-0.26451	-0.32676	-0.11734	-0.10152	-0.08234
2,4,6-B	-0.39844	-0.37406	-0.35255	-0.44038	-0.43666	-0.29891	-0.29288	-0.40552	-0.39878	-0.29068	-0.14409	-0.13745	-0.27509	-0.21575	-0.11707	-0.08975	0.39278	-0.14409	0.25549	-0.15118	0.69001	-0.14409	-0.14409	0.34442	-0.21256	-0.09412	-0.29105	-0.2148	0.27027	-0.20155	0.70532	0.12439	-0.15878	-0.13748	0.66071	0.22146	-0.14301	0.57886	0.33056	-0.14409	-0.18628	0.22814	-0.12376	-0.14408	-0.18255	-0.14433	-0.14283	0.21597	-0.15204
phl-B	-0.12904	-0.21908	-0.25228	-0.31128	-0.06444	-0.15078	-0.27064	-0.24569	-0.28325	-0.10551	-0.10001	0.85758	-0.19085	-0.16073	0.17414	0.66882	0.79908	1	0.38411	-0.23057	-0.36595	-0.10001	-0.10001	-0.20197	-0.15406	-0.1779	-0.11849	0.67081	-0.23858	0.37299	-0.02699	-0.22491	0.99808	0.0737	-0.14478	-0.14998	0.99999	-0.23867	0.22944	-0.0999	-0.12837	0.40178	-0.08098	-0.09969	0.09196	-0.09977	-0.09966	-0.18069	-0.13712
dip-B	0.62056	0.86924	0.61763	0.77958	0.78239	0.45402	0.81419	0.64731	0.7974	0.68949	-0.22557	-0.38591	0.94618	0.21758	0.77037	-0.36777	-0.32136	-0.22557	-0.20824	0.85653	0.05565	0.48348	-0.22557	0.10809	0.65721	0.30201	0.73979	0.19223	0.70595	0.02228	-0.39398	0.38059	-0.22298	0.59221	-0.12261	0.10785	-0.22657	0.39939	0.5388	0.60529	0.4257	0.39939	-0.23261	-0.22527	-0.24127	-0.22534	-0.22744	0.37698	-0.13593
eck-B	0.38916	0.56037	0.27899	0.34758	0.49744	0.42712	0.61902	0.41495	0.38996	0.63587	-0.12119	-0.23291	0.69159	-0.08135	0.70166	-0.26868	-0.16764	-0.12119	-0.06353	0.50434	0.11748	-0.09163	-0.12119	-0.06586	0.38593	-0.09037	0.44541	-0.15863	0.43163	-0.10672	-0.2935	0.11495	-0.12576	0.97604	-0.13753	-0.08776	-0.12199	0.3783	0.28199	0.99292	-0.00721	0.3783	-0.15402	-0.12151	-0.06897	-0.12107	-0.12329	-0.16323	-0.07067
[truncated: 16 more columns]
